# Supplementary material for: Genetic Structure Analyses of Red Imported Fire Ants in Zhejiang Reveal Multiple Introduction Sources in Eastern China
Source: Insects. 2026 Jun 7;17(6):597. doi: 10.3390/insects17060597 (PMC13300376; doi:10.3390/insects17060597)
Supplement: Supplementary file 1 [file insects-17-00597-s001.zip]

Archive with 2 entries (2 files):
- insects-4323756-supplementary.pdf
- Table S2. Pairwise FST’s values (below diagonal) and Nei's genetic distance (above diagonal) of S. invicta using 42 microsatellite loci..xlsx
