# Supplementary material for: Genetic Structure Analyses of Red Imported Fire Ants in Zhejiang Reveal Multiple Introduction Sources in Eastern China
Source: Insects. 2026 Jun 7;17(6):597. doi: 10.3390/insects17060597 (PMC13300376; doi:10.3390/insects17060597)
Supplement: Supplementary file 1 [file insects-17-00597-s001.zip › Table S2. Pairwise FST’s values (below diagonal) and Nei's genetic distance (above diagonal) of S. invicta using 42 microsatellite loci..xlsx]

## Sheet: Sheet1
Table S2. Pairwise FST values (below diagonal) and Nei’s unbiased genetic distance (above diagonal) between 35 populations based on 42 microsatellite loci.
populations	DongY-1	ChangF	GeF	DongJH	JiuN	JinS	JiuW	JiuWN	JunY	LiG	QuanF	QianJ	QianZ	ShangZ	XiaoX	YuF	ZhiS	JinH-1	JinH-2	HangZ	WenZ	JiaX	NingB	NanC	ShangR	GanZ	FuZ	LongY	GuangZ	HuiZ	ShaoG	WuH	GuiL	KunM	ChongQ
DongY-1		0.1492	0.2058	0.0657	0.1647	0.1557	0.1692	0.1789	0.1484	0.0242	0.1245	0.1767	0.0512	0.1947	0.1301	0.1535	0.1412	0.2293	0.1692	0.3447	0.52	0.4336	1.2437	0.2018	0.5193	0.4034	0.2797	0.6445	0.3916	0.8834	0.5139	0.2665	0.4717	0.3334	0.383
ChangF	0.1044		0.1065	0.1863	0.1358	0.1809	0.14	0.141	0.1737	0.1366	0.1431	0.1276	0.1853	0.2229	0.0991	0.0923	0.0777	0.1734	0.1646	0.4132	0.3983	0.4929	1.3118	0.188	0.4472	0.4297	0.3307	0.6797	0.4382	0.9078	0.4564	0.218	0.416	0.3064	0.3846
GeF	0.118	0.04		0.1942	0.1105	0.1949	0.0922	0.1322	0.1592	0.1695	0.111	0.1192	0.1616	0.2048	0.1028	0.1746	0.0893	0.1694	0.1266	0.4653	0.4277	0.5047	1.3791	0.1939	0.4063	0.4168	0.3755	0.6898	0.4312	0.8748	0.3999	0.254	0.4139	0.3743	0.3972
DongJH	-0.0479	0.1142	0.0815		0.1435	0.1913	0.1288	0.1238	0.1532	0.1108	0.1221	0.1415	0.1519	0.116	0.1423	0.2147	0.1348	0.2257	0.1718	0.437	0.4942	0.4364	1.4659	0.2215	0.5726	0.4788	0.3048	0.6184	0.4784	0.9985	0.5281	0.3081	0.4859	0.3656	0.413
JiuN	0.0929	0.0873	0.0199	0.0431		0.1757	0.0634	0.0914	0.1074	0.1224	0.0742	0.1116	0.1305	0.1285	0.1006	0.171	0.058	0.1672	0.1316	0.4513	0.3725	0.3927	1.4101	0.1705	0.4165	0.3525	0.2722	0.5698	0.3839	0.916	0.3364	0.2354	0.387	0.2945	0.3901
JinS	0.104	0.1591	0.1308	0.1127	0.1243		0.1549	0.1399	0.1828	0.1997	0.1101	0.1149	0.1505	0.1742	0.0964	0.1542	0.1271	0.1684	0.1643	0.4457	0.5094	0.3971	1.4541	0.2839	0.5582	0.4069	0.387	0.6138	0.5452	1.0387	0.5351	0.3643	0.4454	0.3949	0.4341
JiuW	0.1025	0.0963	-0.0008	0.0301	-0.0329	0.1055		0.087	0.1705	0.1544	0.124	0.1417	0.1853	0.1108	0.1084	0.1493	0.1248	0.1473	0.1155	0.4208	0.4404	0.419	1.343	0.1825	0.4934	0.3636	0.3296	0.7244	0.4395	0.9394	0.4345	0.2418	0.3396	0.3278	0.3622
JiuWN	0.1142	0.0995	0.0507	0.0259	0.0095	0.0891	0.0049		0.1721	0.1793	0.0706	0.1416	0.1803	0.1048	0.0814	0.1616	0.1118	0.1636	0.1483	0.4493	0.426	0.4077	1.6179	0.2456	0.5416	0.4238	0.3198	0.7446	0.4482	0.9885	0.4832	0.2796	0.4179	0.3434	0.397
JunY	0.105	0.1624	0.102	0.0807	0.0483	0.1645	0.133	0.1349		0.1322	0.1249	0.1342	0.113	0.1646	0.1618	0.1189	0.1125	0.2489	0.1958	0.4674	0.4657	0.4627	1.314	0.256	0.4991	0.4655	0.3341	0.6488	0.4592	0.9355	0.4721	0.2849	0.5526	0.3748	0.472
LiG	-0.0742	0.1019	0.0938	0.017	0.0576	0.1601	0.098	0.1258	0.0971		0.1084	0.1426	0.081	0.1966	0.1595	0.1569	0.1076	0.2181	0.1573	0.3872	0.4874	0.5115	1.1308	0.1607	0.4624	0.4149	0.2845	0.6112	0.3652	0.835	0.4688	0.2064	0.4553	0.3067	0.4158
QuanF	0.0486	0.0938	0.0196	0.0178	-0.0171	0.0448	0.0491	-0.0192	0.0745	0.039		0.0788	0.105	0.1511	0.1052	0.1594	0.0683	0.1942	0.1338	0.4272	0.4072	0.3712	1.4731	0.192	0.4493	0.3742	0.2877	0.5928	0.3984	0.902	0.3737	0.2392	0.477	0.2893	0.3938
QianJ	0.1061	0.0799	0.0326	0.043	0.0344	0.0545	0.0735	0.0752	0.0876	0.0816	-0.0077		0.1317	0.2065	0.088	0.1491	0.0739	0.1639	0.1478	0.4906	0.5187	0.5007	1.468	0.2177	0.4754	0.4659	0.3388	0.5744	0.5025	1.1295	0.4341	0.2825	0.447	0.359	0.4519
QianZ	-0.0143	0.1806	0.113	0.0877	0.0903	0.134	0.1564	0.1533	0.0956	0.0366	0.0572	0.094		0.225	0.136	0.1801	0.1188	0.2472	0.1799	0.3926	0.5392	0.5101	1.1967	0.2279	0.4719	0.4264	0.361	0.6168	0.4065	0.8866	0.4675	0.3192	0.5031	0.3723	0.4599
ShangZ	0.115	0.1841	0.1028	-0.0254	0.0336	0.1166	0.0118	0.0056	0.1263	0.1356	0.0609	0.127	0.2014		0.1664	0.1987	0.1519	0.1687	0.1738	0.424	0.463	0.5076	1.4789	0.2688	0.6229	0.4753	0.3799	0.7586	0.554	1.0008	0.5864	0.2964	0.458	0.3665	0.4259
XiaoX	0.0674	0.0512	0.0205	0.0525	0.028	0.0359	0.0409	0.0049	0.1314	0.1087	0.0334	0.0142	0.1084	0.0979		0.1238	0.0933	0.1392	0.1369	0.4977	0.4282	0.4459	1.4487	0.2398	0.4822	0.3614	0.3274	0.6531	0.4636	1.0502	0.4253	0.2976	0.4281	0.3569	0.3777
YuF	0.1544	0.0995	0.1627	0.1872	0.1728	0.1759	0.1529	0.1699	0.1459	0.1707	0.157	0.1499	0.2249	0.232	0.1281		0.1274	0.2133	0.1924	0.4405	0.4998	0.5311	1.3035	0.2637	0.5494	0.4618	0.398	0.7703	0.5054	0.9307	0.5591	0.2783	0.4914	0.3769	0.4629
ZhiS	0.0783	0.0206	0.0109	0.0522	-0.0233	0.0775	0.0636	0.0497	0.0634	0.0485	-0.0089	0.0005	0.0797	0.0736	0.0306	0.1159		0.1721	0.1284	0.4133	0.4028	0.4678	1.267	0.1734	0.4341	0.3649	0.3178	0.5382	0.3871	0.8722	0.3546	0.2532	0.3916	0.3007	0.3924
JinH-1	0.1762	0.1537	0.1076	0.1463	0.1183	0.1409	0.1009	0.1215	0.2303	0.1803	0.142	0.1165	0.2334	0.1198	0.0986	0.2432	0.1272		0.0391	0.373	0.3877	0.3981	1.3866	0.2729	0.4211	0.3328	0.257	0.579	0.4418	1.0113	0.3741	0.2792	0.3559	0.2563	0.3365
JinH-2	0.1226	0.1277	0.0813	0.1217	0.0893	0.1294	0.0747	0.1087	0.1543	0.1162	0.0899	0.1046	0.1439	0.1103	0.0973	0.1661	0.097	-0.0168		0.2917	0.3489	0.3243	1.2249	0.242	0.3404	0.2547	0.202	0.5271	0.316	0.9238	0.3153	0.2658	0.2962	0.1989	0.2667
HangZ	0.2404	0.3124	0.2892	0.2651	0.2984	0.3282	0.2932	0.3106	0.3462	0.2778	0.2797	0.3161	0.3114	0.3033	0.3334	0.376	0.2781	0.2874	0.2148		0.431	0.3761	1.0183	0.3645	0.384	0.2474	0.2973	0.5457	0.2576	0.8694	0.4051	0.463	0.2587	0.1928	0.2652
WenZ	0.2984	0.2799	0.2484	0.2663	0.2355	0.3308	0.2788	0.2741	0.3205	0.3006	0.2475	0.3026	0.3518	0.2841	0.2773	0.3764	0.2546	0.2697	0.2413	0.2713		0.3275	1.2045	0.5237	0.1875	0.3426	0.2121	0.3718	0.4126	0.9189	0.2263	0.56	0.3481	0.1798	0.1913
JiaX	0.3275	0.3926	0.3481	0.3051	0.3114	0.3456	0.3347	0.3312	0.3894	0.3782	0.293	0.3623	0.4101	0.3944	0.3527	0.461	0.3391	0.3422	0.2507	0.3078	0.2564		1.2524	0.5397	0.346	0.2435	0.2078	0.5379	0.3078	1.1055	0.2945	0.571	0.3157	0.2651	0.2472
NingB	0.4986	0.5467	0.4917	0.4402	0.5	0.5822	0.5028	0.5339	0.5806	0.5022	0.4953	0.5135	0.5593	0.5192	0.5383	0.6773	0.4884	0.5782	0.4722	0.4747	0.4266	0.5948		1.1488	1.1422	1.0799	1.1599	1.2552	0.8687	1.2214	1.1735	1.3562	0.9188	1.031	1.1405
NanC	0.1074	0.1231	0.0879	0.0981	0.0788	0.1986	0.0955	0.1528	0.1854	0.0785	0.0957	0.1224	0.1682	0.1494	0.1517	0.235	0.095	0.1895	0.1759	0.2313	0.2804	0.3524	0.4175		0.5272	0.4187	0.3934	0.6957	0.3815	1.0766	0.5184	0.0918	0.4169	0.3278	0.4803
ShangR	0.2758	0.2809	0.216	0.2743	0.2362	0.3268	0.2798	0.3012	0.3122	0.2668	0.2453	0.2625	0.3015	0.316	0.2792	0.3717	0.2519	0.264	0.2308	0.2269	0.0755	0.2447	0.3844	0.2598		0.3195	0.2064	0.3817	0.3681	0.8363	0.1783	0.6452	0.3688	0.1718	0.2393
GanZ	0.2263	0.273	0.2213	0.238	0.2026	0.2603	0.2176	0.2496	0.2979	0.2434	0.2088	0.259	0.2818	0.258	0.221	0.3368	0.2181	0.2162	0.1796	0.147	0.1822	0.1772	0.3664	0.214	0.1476		0.2405	0.488	0.1471	0.7747	0.2584	0.521	0.1856	0.193	0.2137
FuZ	0.1475	0.2139	0.195	0.1384	0.1457	0.2447	0.1908	0.1856	0.2224	0.1644	0.1523	0.1893	0.2407	0.1923	0.1921	0.2986	0.1888	0.1533	0.139	0.1718	0.0867	0.1394	0.3775	0.1945	0.0635	0.0871		0.3713	0.2392	0.8741	0.22	0.3915	0.2536	0.1052	0.1384
LongY	0.3232	0.4118	0.3033	0.2358	0.2927	0.3696	0.3661	0.3778	0.4138	0.3433	0.2938	0.299	0.4155	0.3976	0.3588	0.5507	0.2795	0.3639	0.2777	0.3298	0.1583	0.402	0.7632	0.2853	0.0988	0.1667	0.0651		0.5356	0.9916	0.3511	0.8521	0.4738	0.3072	0.3274
GuangZ	0.2607	0.3204	0.2696	0.2794	0.2609	0.3668	0.2986	0.3051	0.3394	0.2606	0.2624	0.3168	0.3146	0.3517	0.3143	0.4015	0.262	0.3175	0.2271	0.192	0.2572	0.2612	0.4391	0.2352	0.2117	0.0526	0.1229	0.2993		0.7795	0.2776	0.4646	0.1694	0.2016	0.3092
HuiZ	0.3948	0.4572	0.3436	0.3616	0.3901	0.4543	0.4146	0.4327	0.4694	0.4216	0.3821	0.434	0.4881	0.4446	0.4435	0.5587	0.3735	0.4759	0.3938	0.4381	0.3479	0.5172	0.7358	0.3691	0.2849	0.292	0.2632	0.7155	0.413		0.7138	1.1178	0.817	0.6313	0.8326
ShaoG	0.2478	0.2587	0.1878	0.2322	0.1684	0.2913	0.2277	0.2516	0.274	0.2438	0.1833	0.2185	0.273	0.2667	0.2276	0.3475	0.1928	0.2141	0.2099	0.2122	0.0836	0.1872	0.2996	0.2307	0.0273	0.0856	0.0531	0.0035	0.1324	0.1851		0.5723	0.2695	0.177	0.2541
WuH	0.1759	0.1689	0.1546	0.1795	0.1542	0.2707	0.166	0.1971	0.229	0.141	0.1529	0.19	0.2546	0.1991	0.213	0.266	0.1735	0.2129	0.1961	0.2978	0.3116	0.3825	0.4897	-0.0066	0.3171	0.2754	0.2113	0.38	0.2943	0.4483	0.2675		0.5076	0.366	0.5173
GuiL	0.2714	0.2805	0.2336	0.2555	0.2347	0.2945	0.2153	0.2618	0.3492	0.2781	0.2722	0.2646	0.3305	0.2663	0.2691	0.3654	0.2441	0.2429	0.2121	0.1639	0.1973	0.2389	0.3683	0.2264	0.1872	0.063	0.1092	0.1775	0.0792	0.3183	0.1035	0.285		0.1842	0.2342
KunM	0.2159	0.2323	0.2279	0.2108	0.1941	0.2841	0.2238	0.2357	0.284	0.2139	0.1855	0.2344	0.2828	0.2402	0.2465	0.3255	0.2032	0.1919	0.1465	0.129	0.0925	0.2197	0.4109	0.1926	0.0654	0.0839	-0.0098	0.1167	0.1236	0.3148	0.0489	0.2329	0.0838		0.1147
ChongQ	0.2307	0.2666	0.2256	0.2211	0.2364	0.2903	0.2301	0.2492	0.319	0.2601	0.2317	0.2681	0.3117	0.2503	0.2444	0.3559	0.2492	0.2303	0.1949	0.1674	0.0824	0.1871	0.4131	0.2534	0.0979	0.0785	0.002	0.0666	0.1858	0.2905	0.0807	0.2894	0.1083	0.0037
